# Supplementary material for: Hybrid 3D printed-paper microfluidics
Source: Sci Rep. 2020 Oct 27;10:18379. doi: 10.1038/s41598-020-75489-5 (PMC7591913; doi:10.1038/s41598-020-75489-5)
Supplement: Supplementary file 1 — Supplementary Information 1. [file 41598_2020_75489_MOESM1_ESM.zip]

Archive with 19 entries (19 files):
- Channel/Channel.STL
- Reservoir/Lid.STL
- Reservoir/Holder.STL
- Reservoir/Holder.SLDPRT
- Reservoir/Lid.SLDPRT
- Reservoir/Coupler.SLDPRT
- Valve/Valve body.STL
- Reservoir/Reservoir.SLDPRT
- Valve/Valve test.STL
- Channel/Channel.SLDPRT
- Reservoir/Reservoir.STL
- Valve/Bridge.SLDPRT
- Valve/Bridge.STL
- Valve/Valve test.SLDPRT
- Valve/Valve body.SLDPRT
- Channel/Testing Barrier Configurations.3mf
- Reservoir/Coupler.STL
- Integrated Device/Integrated.SLDPRT
- Integrated Device/Integrated.STL
